# Supplementary material for: Hope for vascular cognitive impairment: Ac-YVAD-cmk as a novel treatment against white matter rarefaction
Source: PLoS One. 2024 Apr 17;19(4):e0299703. doi: 10.1371/journal.pone.0299703 (PMC11023579; doi:10.1371/journal.pone.0299703)
Supplement: S1 File — Raw values for graphs for Figs 1 to 5. (XLSX) [file pone.0299703.s003.xlsx]

## Sheet: Fig 1
Sham	Before	451.91	463.43	431.67	455.2	421.05	384.75	366.52
	After	332.43	431.22	458.06	410.46	388.76	402.14	451.39	448.07	437.44
	Final	381.66	418.52	447.77	407.6	392.19	442.82	442.82	363.54	446.42
BCAS+Veh	Before	423.56	457.94	460.06	476.81	413.44	390.53	288.21
	After	200.42	305.7	288.28	282.89	314.62	263.74	200.33	334.65	274.02
	Final	324.36	197.42	283.27	305.18	340.58	266.02	316.38	270.63	349.4
BCAS+Ac-YVAD-cmk	Before	362.78	292.57	357.83	468.51	328.22	394.09	375.04
	After	308.78	367.85	359.71	318.98	372.07	351.82	385.18	210.85	325.97
	Final	356.26	366.42	357.79	372.03	402.53	407.93	456.46	396.14	408.82

## Sheet: Fig 2
Sham	BCAS+Veh	BCAS+Ac-YVAD-cmk
1	2.33	1.13
0.94	1.88	1.94
1.44	2.14	1.97
1.38	1.25	0.94
0.94	1.5	1.63
1	1.79	0.88
	1.64	1.53

## Sheet: Fig 3
	Sham	BCAS+Veh	BCAS+Ac-YVAD-cmk
(B)	MBP1
	0.78	0.59	0.88
	1.07	0.76	1.16
	0.69	0.56	0.98
	1.09	0.54	0.68
	0.68	0.37	0.78
	1.1
(C)	OLIG2
	0.42	0.46	0.55
	0.45	0.29	0.43
	0.32	0.51	0.44
	0.3	0.36	0.29
	0.39	0.51	0.44
	0.13	0.21	0.22
	0.75	0.44	0.39
(D)	NLRP3
	0.653125	1.13682	0.898014
	0.733941	1.32563	0.785341
	0.6872	1.4339	0.896632
	1.05843	1.11074	0.626762
	0.649987	1.41047	0.674676
	0.82722	0.8112	0.769678
(E)	cleaved caspase 1
	0.8	0.75	0.88
	0.78	0.92	0.62
	0.68	0.85	0.72
	0.71	0.9	0.75
	0.61	0.91	0.83
	0.73	0.76	0.69
(F)	cleaved caspase 11
	0.491611	1.1697	1.02913
	0.546694	0.754607	1.00019
	0.707898	1.00485	0.842511
	0.482202	0.816921	0.795673
	0.94702	1.1866	1.11669
(G)	clil1b/til1b
	0.78	1.088	0.852
	0.885	1.637	0.617
	1.084	1.205	0.749
	1.113	1.145	0.824
	0.907	0.984	0.809
		0.877	0.67
			0.811
(I)	MBP1
	1.2	1.72	1.74
	1.64	2.09	1.65
	1.66	1.89	1.89
	2.27	2.16	1.58
	1.8	1.83	1.87
	1.39	1.8	1.71
	1.5	2.06	1.85
	2.28
(J)	OLIG2
	0.5	0.69	0.52
	0.63	0.77	0.86
	0.66	0.62	0.88
	0.53	0.81	0.5
	0.61	0.59	0.57
	0.55	0.52	0.55
	1.27	0.85	0.56
(K)	NLRP3
	0.97	1.29	1.25
	0.86	1.62	1.33
	1.09	1.61	1.57
	1.69	1.49	1.21
	1.31	1.04	0.98
	1.21	1.72	1.11
	1.49	1.08	0.99
		1.37
(L)	cleaved caspase 1
	1.1	1.1	1.3
	1	1.3	1.1
	1.3	1.1	1
	1.2	1.6	1
	1	1.3	0.9
	1.2	1.3	1.41
		0.9	1
		0.9	1
(M)	cleaved caspase 11
	0.5	0.7	0.6
	0.5	1	0.7
	0.6	0.7	0.7
	1.2	0.9	0.8
	0.6	0.5	0.5
	0.9	1	0.6
	0.9	0.5	0.6
	1.2	0.8
(N)	clil1b/til1b
	0.55	0.77	0.84
	0.66	1.03	0.81
	0.94	0.71	0.78
	1.04	0.94	0.59
	0.56	0.63	1.11
	1.01	0.58	1.2
	0.77		0.36
	0.77		0.42

## Sheet: Fig 4
	Sham	BCAS+Veh	BCAS+Ac-YVAD-cmk
(B)	Thalamus Iba1 Intensity
	10.1326	99.3095	100.011
	10.475	125.918	39.1698
	17.5656	36.3228	26.26
	12.9556	21.5484	20.8167
	13.9344	138.098	6.6193
	8.96889	121.716	14.0631
	12.0436	29.3376
	17.5878	42.2788
(C)	Thalamus Iba1 area
	4.92585	38.9448	39.2202
	4.10786	49.3795	15.3608
	6.88848	14.2442	10.298
	5.08062	8.4504	8.16343
	5.46437	54.1559	2.59574
	3.51724	47.7317	5.51485
	3.53365	11.5049
	6.89706	16.58
(D)	Putamen Iba1 Intensity
	7.40627	15.0512	13.1517
	13.1731	52.5529	18.1893
	4.45689	11.5387	11.3006
	10.7383	14.3425	8.48364
	10.9247	90.1483	6.99486
	10.5294	135.082	15.0937
		9.37809
(E)	Putamen Iba1 area
	2.90444	5.90246	12.0304
	5.16598	20.6089	5.15748
	13.3608	4.52501	7.87806
	1.74781	5.62444	4.43154
	4.21107	50.1546	3.3269
	4.2843	95.3846	2.74309
	4.12921	52.9734	5.919
		3.67771
(F)	Cortex Iba1 Intensity
	43.0915	129.363	14.0446
	13.7043	46.8596	35.823
	18.236	138.103	54.4122
	4.86669	80.5712	22.0811
	14.2273	35.7814	35.8188
	14.6103	43.9852	15.4672
	11.9375	41.6125	42.4543
	36.3518
(G)	Cortex Iba1 area
	16.9	11.7	5.5
	5.4	57.4	14
	7.2	54.2	21.3
	1.9	31.6	2.9
	5.6	14	14
	3.3	13.2	10.3
	4.7	6.3	18.5
	14.3

## Sheet: Fig 5
	Sham	BCAS+Veh	BCAS+Ac-YVAD-cmk
(B)	VCAM1
	0.5	0.82	0.89
	0.76	0.78	0.85
	0.69	0.91	0.66
	0.68	0.74	0.69
	0.77	1.17	0.65
	0.53		0.63
(C)	ZO1
	0.63	0.58	0.57
	0.78	0.48	0.66
	0.78	0.74	0.55
	0.63	0.46	0.32
	0.61	0.43	0.5
	0.91	0.5	0.64
			0.35
(D)
	Occludin
	0.22	0.16	0.14
	0.19	0.09	0.53
	0.26	0.15	0.75
	0.47	0.1	0.13
	0.12	0.11	0.37
		0.17	0.46
(E)	Claudin 5
	0.24	0.28	0.3
	0.23	0.25	0.4
	0.4	0.28	0.8
	0.44	0.3	0.24
	0.3	0.16	0.87
	0.18	0.19	0.15
(G)	VCAM1
	0.71	1.12	0.76
	0.71	1.18	0.54
	0.7	1.04	0.75
	1.05	1.13	0.33
	1	1.24	0.73
	0.99	1.07	0.83
	0.97		0.48
(H)	ZO1
	0.9	1.04	0.83
	0.98	0.85	0.79
	1.06	1.14	0.83
	0.76	1.01	1.02
	0.85	0.87	0.74
	0.88	1.09	0.82
		1.18
(I)	Occludin
	0.21	0.48	0.26
	0.12	0.31	0.73
	0.18	0.54	0.64
	0.13	0.51	0.15
	0.86	0.23	0.14
	0.62	0.23	0.32
	0.58	0.78	0.13
			0.37
(J)	Claudin 5
	0.5	0.91	0.89
	0.77	1.04	1.51
	0.72	0.95	1.63
	0.48	0.3	0.44
	0.77	0.62	0.39
	1.28	0.41	0.68
	0.98	1.09	0.27
			0.44
